# Supplementary material for: Decoding GuaB: Machine Learning-Powered Discovery of Enzyme Inhibitors Against the Superbug Acinetobacter baumannii
Source: Pharmaceuticals (Basel). 2025 Dec 2;18(12):1842. doi: 10.3390/ph18121842 (PMC12735981; doi:10.3390/ph18121842)
Supplement: Supplementary file 1 [file pharmaceuticals-18-01842-s001.zip]

Archive with 1 entries (1 files):
- pharmaceuticals-3979396-supplementary.pdf
